# Supplementary material for: DNA Mismatch Repair Gene Variant Classification: Evaluating the Utility of Somatic Mutations and Mismatch Repair Deficient Colonic Crypts and Endometrial Glands
Source: Cancers (Basel). 2023 Oct 10;15(20):4925. doi: 10.3390/cancers15204925 (PMC10605939; doi:10.3390/cancers15204925)
Supplement: Supplementary file 1 [file cancers-15-04925-s001.zip]

Archive with 1 entries (1 files):
- cancers-2623778-supplementary.pdf
